# Supplementary material for: Evolutionary dynamics of type VI secretion systems in fruit fly-associated Enterobacter
Source: Front Microbiol. 2026 Mar 5;17:1755534. doi: 10.3389/fmicb.2026.1755534 (PMC12999792; doi:10.3389/fmicb.2026.1755534)
Supplement: Supplementary Table 1 — List of reference Enterobacter genomes. [file Table_1.xlsx]

## Sheet: Table S1
Assembly_accession	Bioproject	Refseq_category	Relation_to_type_material	TaxID	Organism_name	Strain	Assembly_level	Release_date
GCF_000807425.2	PRJNA224116	na	na	299766	Enterobacter hormaechei subsp. steigerwaltii	34998	Complete Genome	2015-08-18
GCF_001729725.1	PRJNA224116	na	assembly from type material	299766	Enterobacter hormaechei subsp. steigerwaltii	DSM 16691	Complete Genome	2016-09-16
GCF_007556795.1	PRJNA224116	na	na	299766	Enterobacter hormaechei subsp. steigerwaltii	ME-1	Complete Genome	2019-07-27
GCF_015535675.1	PRJNA224116	na	na	299766	Enterobacter hormaechei subsp. steigerwaltii	BD-50-Eh	Complete Genome	2020-11-17
GCF_019355415.1	PRJNA224116	na	na	299766	Enterobacter hormaechei subsp. steigerwaltii	08-175	Complete Genome	2021-07-27
GCF_023023665.1	PRJNA224116	na	na	299766	Enterobacter hormaechei subsp. steigerwaltii	14269-yvys	Complete Genome	2022-04-18
GCF_024218835.1	PRJNA224116	representative genome	na	299766	Enterobacter hormaechei subsp. steigerwaltii	VKH10	Complete Genome	2022-07-12
GCF_025311555.1	PRJNA224116	na	na	299766	Enterobacter hormaechei subsp. steigerwaltii	csa13R	Complete Genome	2022-09-20
GCF_025311595.1	PRJNA224116	na	na	299766	Enterobacter hormaechei subsp. steigerwaltii	4236	Complete Genome	2022-09-20
GCF_025244885.1	PRJNA224116	na	na	299766	Enterobacter hormaechei subsp. steigerwaltii	JT.WLB1A	Complete Genome	2022-09-18
GCF_025311535.1	PRJNA224116	na	na	299766	Enterobacter hormaechei subsp. steigerwaltii	colR	Complete Genome	2022-09-20
GCF_027920365.1	PRJNA224116	na	na	299766	Enterobacter hormaechei subsp. steigerwaltii	WYTS.MG41	Complete Genome	2023-01-19
GCF_001729705.1	PRJNA224116	na	assembly from type material	301102	Enterobacter hormaechei subsp. oharae	DSM 16687	Complete Genome	2016-09-16
GCF_020097195.1	PRJNA224116	na	assembly from type material	301102	Enterobacter hormaechei subsp. oharae	FDAARGOS_1533	Complete Genome	2021-09-23
GCF_954780345.1	PRJNA224116	na	na	301102	Enterobacter hormaechei subsp. oharae	J01309	Scaffold	2023-07-27
GCF_954788275.1	PRJNA224116	na	na	301102	Enterobacter hormaechei subsp. oharae	J00958	Scaffold	2023-07-27
GCF_954774115.1	PRJNA224116	na	na	301102	Enterobacter hormaechei subsp. oharae	J00331	Scaffold	2023-07-27
GCF_954789555.1	PRJNA224116	na	na	301102	Enterobacter hormaechei subsp. oharae	J01345	Scaffold	2023-07-27
GCF_954782585.1	PRJNA224116	na	na	301102	Enterobacter hormaechei subsp. oharae	J00959	Scaffold	2023-07-27
GCF_954785675.1	PRJNA224116	na	na	301102	Enterobacter hormaechei subsp. oharae	J01346	Scaffold	2023-07-27
GCF_000814205.1	PRJNA224116	na	na	301105	Enterobacter hormaechei subsp. hormaechei	34983	Complete Genome	2015-01-05
GCF_031852185.1	PRJNA224116	na	na	301105	Enterobacter hormaechei subsp. hormaechei	Naas 2022_1	Complete Genome	2023-09-24
GCF_000213995.1	PRJNA224116	na	assembly from type material	888063	Enterobacter hormaechei	ATCC 49162	Scaffold	2011-05-20
GCF_000814225.1	PRJNA224116	na	na	1296536	Enterobacter hormaechei subsp. xiangfangensis	34399	Complete Genome	2015-01-05
GCF_000807405.2	PRJNA224116	na	na	1296536	Enterobacter hormaechei subsp. xiangfangensis	34978	Complete Genome	2015-08-18
GCF_001729785.1	PRJNA224116	na	assembly from type material	1296536	Enterobacter hormaechei subsp. xiangfangensis	LMG27195	Complete Genome	2016-09-16
GCF_003382725.1	PRJNA224116	na	na	1296536	Enterobacter hormaechei subsp. xiangfangensis	OSUVMCKPC4-2	Complete Genome	2018-08-13
GCF_003586025.1	PRJNA224116	na	na	1296536	Enterobacter hormaechei subsp. xiangfangensis	OSUKPC4_L	Complete Genome	2018-06-06
GCF_003964795.2	PRJNA224116	na	na	1296536	Enterobacter hormaechei subsp. xiangfangensis	WCHEX045001	Complete Genome	2019-09-03
GCF_014931695.1	PRJNA224116	na	na	1296536	Enterobacter hormaechei subsp. xiangfangensis	Ec61	Complete Genome	2020-10-26
GCF_022376815.1	PRJNA224116	na	na	1296536	Enterobacter hormaechei subsp. xiangfangensis	OSUCZKPC4-140	Complete Genome	2022-02-23
GCF_028752775.1	PRJNA224116	na	na	1296536	Enterobacter hormaechei subsp. xiangfangensis	MDCL 3	Complete Genome	2023-02-21
GCF_030062075.1	PRJNA224116	na	na	1296536	Enterobacter hormaechei subsp. xiangfangensis	CNCI 7	Complete Genome	2023-05-22
GCF_030486465.1	PRJNA224116	na	na	1296536	Enterobacter hormaechei subsp. xiangfangensis	Eh8322_LBHALD	Complete Genome	2023-07-16
GCA_006385655.1	PRJNA507671	na	na	158836	Enterobacter hormaechei	C126	Complete Genome	2019-06-23
GCF_008082005.1	PRJNA224116	na	na	158836	Enterobacter hormaechei	T0143A.B-3	Contig	2019-08-23
GCF_001729745.1	PRJNA224116	na	assembly from type material	1812934	Enterobacter hormaechei subsp. hoffmannii	DSM 14563	Complete Genome	2016-09-16
GCF_002968455.1	PRJNA224116	na	na	1812934	Enterobacter hormaechei subsp. hoffmannii	AR_0365	Complete Genome	2018-03-05
GCF_009834325.1	PRJNA224116	na	na	1812934	Enterobacter hormaechei subsp. hoffmannii	Eh1	Complete Genome	2020-01-08
GCF_010319625.1	PRJNA224116	na	na	1812934	Enterobacter hormaechei subsp. hoffmannii	OIPH-N069	Complete Genome	2020-01-27
GCF_000750275.1	PRJNA224116	na	na	1812934	Enterobacter hormaechei subsp. hoffmannii	ECR091	Complete Genome	2014-09-09
GCF_000750225.1	PRJNA224116	na	na	1812934	Enterobacter hormaechei subsp. hoffmannii	ECNIH3	Complete Genome	2014-09-09
GCF_001521715.1	PRJNA224116	na	assembly from type material	61645	Enterobacter asburiae	ATCC 35953	Complete Genome	2016-01-21
GCF_003940765.1	PRJNA224116	na	na	61645	Enterobacter asburiae	CAV1043	Complete Genome	2018-12-12
GCF_007035805.1	PRJNA224116	representative genome	na	61645	Enterobacter asburiae	17Nkhm-UP2	Complete Genome	2019-05-14
GCF_013740195.1	PRJNA224116	na	na	61645	Enterobacter asburiae	RHBSTW-00542	Complete Genome	2020-07-27
GCF_016027695.1	PRJNA224116	na	assembly from type material	61645	Enterobacter asburiae	FDAARGOS_892	Complete Genome	2020-12-14
GCF_018257775.1	PRJNA224116	na	na	61645	Enterobacter asburiae	JGM58	Scaffold	2021-05-04
GCF_019973695.1	PRJNA224116	na	na	61645	Enterobacter asburiae	Ent261	Complete Genome	2021-09-02
GCF_024917675.1	PRJNA224116	na	na	61645	Enterobacter asburiae	2497	Complete Genome	2022-09-04
GCF_030179835.1	PRJNA224116	na	na	61645	Enterobacter asburiae	2017-45-54-05	Complete Genome	2023-06-06
GCF_030444555.1	PRJNA224116	na	na	61645	Enterobacter asburiae	MP4m4	Complete Genome	2023-07-13
GCF_030444575.1	PRJNA224116	na	na	61645	Enterobacter asburiae	BP16m1	Complete Genome	2023-07-13
GCF_003046225.1	PRJNA224116	na	na	550	Enterobacter cloacae	amazonensis	Contig	2018-04-09
GCF_004126455.1	PRJNA224116	na	na	550	Enterobacter cloacae	GEO_4_Eff_A	Scaffold	2019-02-01
GCF_000686165.1	PRJNA224116	na	na	1399775	Enterobacter cloacae	JD8715	Scaffold	2014-05-08
