# Supplementary material for: Evolutionary dynamics of type VI secretion systems in fruit fly-associated Enterobacter
Source: Front Microbiol. 2026 Mar 5;17:1755534. doi: 10.3389/fmicb.2026.1755534 (PMC12999792; doi:10.3389/fmicb.2026.1755534)
Supplement: Supplementary Table 2 — Taxonomic classification of all Enterobacter isolates based on GTDB database. [file Table_2.xlsx]

## Sheet: Table S2
	GTDB release 220				GTDB release 226
GenomeID	classification	closest_genome_reference	closest_genome_ani	closest_genome_af	classification	closest_genome_reference	closest_genome_ani	closest_genome_af
Af_WL114	s__Enterobacter hoffmannii	GCF_001729745.1	98.99	0.928	s__Enterobacter intestinihominis	GCF_040096145.1	98.97	0.937
Af_WL315	s__Enterobacter hoffmannii	GCF_001729745.1	99.03	0.928	s__Enterobacter intestinihominis	GCF_040096145.1	99	0.937
Bd_23A	s__Enterobacter hormaechei_B	GCF_008082005.1	96.5	0.9	s__Enterobacter hormaechei_C	GCF_001729785.1	97.14	0.892
Bz_SP194	s__Enterobacter roggenkampii	GCF_001729805.1	98.66	0.923	s__Enterobacter roggenkampii	GCF_001729805.1	98.66	0.923
Bz_SP204	s__Enterobacter roggenkampii	GCF_001729805.1	98.5	0.912	s__Enterobacter roggenkampii	GCF_001729805.1	98.5	0.912
Bz_SP209	s__Enterobacter hormaechei_B	GCF_008082005.1	96.53	0.898	s__Enterobacter hormaechei_C	GCF_001729785.1	97.14	0.882
Bz_SP308	s__Enterobacter hormaechei_B	GCF_008082005.1	96.47	0.9	s__Enterobacter hormaechei_C	GCF_001729785.1	97.14	0.899
Cc_172122	s__Enterobacter hormaechei_C	GCA_006385655.1	97.99	0.871	s__Enterobacter hormaechei_C	GCF_001729785.1	99.08	0.926
Cc_172123	s__Enterobacter hormaechei_C	GCA_006385655.1	98.2	0.873	s__Enterobacter hormaechei_C	GCF_001729785.1	99.13	0.926
Cc_173601	s__Enterobacter dykesii	GCF_008364625.1	98.58	0.947	s__Enterobacter dykesii	GCF_008364625.2	98.5	0.95
Zc_SP163	s__Enterobacter mori	GCF_000211415.1	98.7	0.883	s__Enterobacter mori	GCF_000211415.1	98.7	0.883
Zc_SP171	s__Enterobacter cloacae_I	GCA_023023105.1	98.32	0.865	s__Enterobacter cloacae_I	GCA_023023105.1	98.32	0.865
Zc_SP178	s__Enterobacter mori	GCF_000211415.1	98.61	0.884	s__Enterobacter mori	GCF_000211415.1	98.61	0.884
