# Supplementary material for: Evolutionary dynamics of type VI secretion systems in fruit fly-associated Enterobacter
Source: Front Microbiol. 2026 Mar 5;17:1755534. doi: 10.3389/fmicb.2026.1755534 (PMC12999792; doi:10.3389/fmicb.2026.1755534)
Supplement: Supplementary Table 3 — Digital DNA-DNA hybridization (dDDH) for Enterobacter hormaechei subspecies strains and their closest type strain material, estimated based on Genome-to-Genome Distance Calculator (GGDC) in TYGS platform. “d4” represents the recommended dDDH formula d4. [file Table_3.xlsx]

## Sheet: Table S3
Query strain	Closest type strain	dDDH (d4, in %)	Confidence interval (d4, in %)	G+C content difference (in %)
Af_WL114	Enterobacter hormaechei subsp. hoffmannii DSM 14563	93.2	[91.3 - 94.7]	0.21
Af_WL315	Enterobacter hormaechei subsp. hoffmannii DSM 14563	93.1	[91.2 - 94.7]	0.1
Bd_23A	Enterobacter hormaechei subsp. steigerwaltii DSM 16691	90.6	[88.4 - 92.5]	0.49
Bz_SP209	Enterobacter hormaechei subsp. steigerwaltii DSM 16691	93.4	[91.5 - 94.9]	0.01
Bz_SP308	Enterobacter hormaechei subsp. steigerwaltii DSM 16691	91	[88.8 - 92.8]	0.13
Cc_172122	Enterobacter hormaechei subsp. xiangfangensis LMG 27195	94	[92.3 - 95.4]	0.05
Cc_172123	Enterobacter hormaechei subsp. xiangfangensis LMG 27195	94.1	[92.3 - 95.4]	0.05
