# Supplementary material for: Evolutionary dynamics of type VI secretion systems in fruit fly-associated Enterobacter
Source: Front Microbiol. 2026 Mar 5;17:1755534. doi: 10.3389/fmicb.2026.1755534 (PMC12999792; doi:10.3389/fmicb.2026.1755534)
Supplement: Supplementary Table 4 — ParaFit and PACo tests of host-Enterobacter spp. coevolution. [file Table_4.xlsx]

## Sheet: Table S4
Host	Strain	Classification	ParaFit_PVal	PACo_PVal
Anastrepha fraterculus	Af_WL315	E. hormaechei subsp. hoffmannii	0.017	0.031
Anastrepha fraterculus	Af_WL114	E. hormaechei subsp. hoffmannii	0.018	0.031
Bactrocera dorsalis	Bd_23A	E. hormaechei subsp. steigerwaltii	0.028	0.037
Bactrocera zonata	Bz_SP308	E. hormaechei subsp. steigerwaltii	0.015	0.049
Bactrocera zonata	Bz_SP209	E. hormaechei subsp. steigerwaltii	0.02	0.045
Ceratitis capitata	Cc_172123	E. hormaechei subsp. xiangfangensis	0.116	0.048
Ceratitis capitata	Cc_172122	E. hormaechei subsp. xiangfangensis	0.122	0.048
