# Supplementary material for: Evolutionary dynamics of type VI secretion systems in fruit fly-associated Enterobacter
Source: Front Microbiol. 2026 Mar 5;17:1755534. doi: 10.3389/fmicb.2026.1755534 (PMC12999792; doi:10.3389/fmicb.2026.1755534)
Supplement: Supplementary Table 5 — Fisher’s exact test for differential COG category presence across pangenomes. P-values from Fisher’s exact test comparing the presence of specific COG categories among core, shell, and species-specific pangenome. Significance levels are indicated as follows: *P < 0.05, **P < 0.01, and ***P < 0.001. [file Table_5.xlsx]

## Sheet: Table S5
COG_TYPE	COGs cateogies	Core vs (shell+singleton)	Core_sig	Shell vs (core+singleton)	Shell_sig	Singleton vs (core+shell)	Singleton_sig
METABOLISM	Amino acid transport and metabolism (E)	2.8722e-10	***	0.00121395	**	1.10864e-05	***
METABOLISM	Carbohydrate transport and metabolism (G)	0.76683		0.0219432	*	0.00376642	**
CELLULAR PROCESSES AND SIGNALING	Cell cycle control, cell division, chromosome partitioning (D)	0.270854		0.512887		0.0286601	*
CELLULAR PROCESSES AND SIGNALING	Cell motility (N)	0.00411391	**	9.08437e-08	***	0.026862	*
CELLULAR PROCESSES AND SIGNALING	Cell wall/membrane/envelope biogenesis (M)	0.00719145	**	0.512887		0.01454	*
INFORMATION STORAGE AND PROCESSING	Chromatin structure and dynamics (B)	1		0.354214		0.454051
METABOLISM	Coenzyme transport and metabolism (H)	2.3433e-13	***	5.77087e-05	***	6.34118e-07	***
CELLULAR PROCESSES AND SIGNALING	Cytoskeleton (Z)	1		1		1
CELLULAR PROCESSES AND SIGNALING	Defense mechanisms (V)	7.20759e-07	***	0.000487391	***	0.0216566	*
METABOLISM	Energy production and conversion (C)	4.42184e-12	***	3.71044e-06	***	0.00011797	***
CELLULAR PROCESSES AND SIGNALING	Extracellular structures (W)	0.0542018		0.539634		0.077691
POORLY CHARACTERIZED	Function unknown (S)	0.0794043		0.223837		0.488755
POORLY CHARACTERIZED	General function prediction only (R)	0.0794043		0.512887		0.148069
METABOLISM	Inorganic ion transport and metabolism (P)	0.270854		0.00102541	**	0.0788236
CELLULAR PROCESSES AND SIGNALING	Intracellular trafficking, secretion, and vesicular transport (U)	7.36109e-20	***	7.72178e-05	***	1.26689e-10	***
METABOLISM	Lipid transport and metabolism (I)	0.0047741	**	0.64999		0.00354166	**
CELLULAR PROCESSES AND SIGNALING	Mobilome: prophages, transposons (X)	5.09589e-104	***	1.13447e-19	***	1.00443e-39	***
METABOLISM	Nucleotide transport and metabolism (F)	2.71272e-06	***	0.00589317	**	0.00412539	**
CELLULAR PROCESSES AND SIGNALING	Posttranslational modification, protein turnover, chaperones (O)	0.00393276	**	0.183503		0.0369269	*
INFORMATION STORAGE AND PROCESSING	Replication, recombination and repair (L)	2.93593e-09	***	0.512887		4.92348e-10	***
INFORMATION STORAGE AND PROCESSING	RNA processing and modification (A)	1		1		1
METABOLISM	Secondary metabolites biosynthesis, transport and catabolism (Q)	0.0542018		0.313305		0.308698
CELLULAR PROCESSES AND SIGNALING	Signal transduction mechanisms (T)	0.0101981	*	0.406213		0.0369269	*
INFORMATION STORAGE AND PROCESSING	Transcription (K)	0.00100889	**	0.156038		0.0204596	*
INFORMATION STORAGE AND PROCESSING	Translation, ribosomal structure and biogenesis (J)	7.36109e-20	***	1.69008e-06	***	8.76376e-11	***
