# Supplementary material for: Evolutionary dynamics of type VI secretion systems in fruit fly-associated Enterobacter
Source: Front Microbiol. 2026 Mar 5;17:1755534. doi: 10.3389/fmicb.2026.1755534 (PMC12999792; doi:10.3389/fmicb.2026.1755534)
Supplement: Supplementary Table 6 — Prevalence of core T6SS genes across Enterobacter strains. [file Table_6.xlsx]

## Sheet: Table S6
GenomeID	Host	Classification	T6SS core genes
			TssA	TssB	TssC	TssD	TssE	TssF	TssG	TssH	TssI	TssJ	TssK	TssL	TssM
Af_WL114	A. fraterculus	Enterobacter hormaechei subsp. hoffmannii	3	2	2	5	2	2	2	2	5	2	2	2	2
Af_WL315	A. fraterculus	Enterobacter hormaechei subsp. hoffmannii	3	2	2	5	2	2	2	2	7	2	2	2	2
Bz_SP194	B. zonata	Enterobacter roggenkampii	2	2	2	7	2	2	2	2	7	2	2	2	2
Bz_SP209	B. zonata	Enterobacter hormaechei subsp. steigerwaltii	4	2	2	7	2	2	2	2	8	3	2	2	2
Cc_172122	C. capitata	Enterobacter hormaechei subsp. xiangfangensis	4	3	5	6	3	3	3	6	9	3	3	3	4
Cc_172123	C. capitata	Enterobacter hormaechei subsp. xiangfangensis	4	2	4	4	3	3	3	3	9	3	3	3	4
Zc_SP163	Z. cucurbitae	Enterobacter mori	3	2	2	6	2	2	2	2	5	2	2	2	2
Bz_SP204	B. zonata	Enterobacter roggenkampii	2	2	2	3	2	2	2	2	4	2	2	2	2
Bz_SP308	B. zonata	Enterobacter hormaechei subsp. steigerwaltii	2	2	2	5	2	2	2	2	2	2	2	2	2
Cc_173601	C. capitata	Enterobacter dykesii	1	1	1	2	2	1	2	1	3	2	1	1	1
Zc_SP178	Z. cucurbitae	Enterobacter mori	3	2	2	6	2	2	2	2	5	2	2	2	2
Bd_23A	B. dorsalis	Enterobacter hormaechei subsp. steigerwaltii	3	2	2	8	2	2	2	3	3	2	2	2	3
Zc_SP171	Z. cucurbitae	Enterobacter cloacae	4	4	3	10	4	3	3	4	8	3	3	3	3
