# Supplementary material for: Evolutionary dynamics of type VI secretion systems in fruit fly-associated Enterobacter
Source: Front Microbiol. 2026 Mar 5;17:1755534. doi: 10.3389/fmicb.2026.1755534 (PMC12999792; doi:10.3389/fmicb.2026.1755534)
Supplement: Supplementary Table 7 — T6SS clusters identified in the Enterobacter strains examined in this study. [file Table_7.xlsx]

## Sheet: Table S7
GenomeID	Host	Classification	T6SS_C1		T6SS_C2		T6SS_C3
			Core genes	Length (bp)	Core genes	Length (bp)	Core genes	Length (bp)
Af_WL114	A. fraterculus	Enterobacter hormaechei subsp. hoffmannii	7	10601	0	0	0	0
Af_WL315	A. fraterculus	Enterobacter hormaechei subsp. hoffmannii	13	30778	13	29344	0	0
Bz_SP194	B. zonata	Enterobacter roggenkampii	13	26849	13	33622	0	0
Bz_SP209	B. zonata	Enterobacter hormaechei subsp. steigerwaltii	13	42922	0	0	0	0
Cc_172122	C. capitata	Enterobacter hormaechei subsp. xiangfangensis	13	45534	0	0	0	0
Cc_172123	C. capitata	Enterobacter hormaechei subsp. xiangfangensis	13	38020	0	0	0	0
Zc_SP163	Z. cucurbitae	Enterobacter mori	13	42083	13	25210	0	0
Bz_SP204	B. zonata	Enterobacter roggenkampii	13	41732	13	33210	0	0
Bz_SP308	B. zonata	Enterobacter hormaechei subsp. steigerwaltii	13	35639	0	0	13	23579
Cc_173601	C. capitata	Enterobacter dykesii	13	50757	0	0	0	0
Zc_SP178	Z. cucurbitae	Enterobacter mori	13	42083	13	25210	0	0
Bd_23A	B. dorsalis	Enterobacter hormaechei subsp. steigerwaltii	13	35876	13	29550	0	0
Zc_SP171	Z. cucurbitae	Enterobacter cloacae	13	38621	12	47441	0	0
Zc_SP171p	Z. cucurbitae	Enterobacter cloacae			13	32591	0	0
